# Supplementary material for: Co-Occurrence of Toxic Bloom-Forming Cyanobacteria Planktothrix, Cyanophage, and Symbiotic Bacteria in Ohio Water Treatment Waste: Implications for Harmful Algal Bloom Management
Source: Toxins (Basel). 2025 Sep 5;17(9):450. doi: 10.3390/toxins17090450 (PMC12474514; doi:10.3390/toxins17090450)
Supplement: Supplementary file 1 [file toxins-17-00450-s001.zip]

Archive with 1 entries (1 files):
- toxins-3817461-supplementary.csv
