# Supplementary material for: Co-Occurrence of Toxic Bloom-Forming Cyanobacteria Planktothrix, Cyanophage, and Symbiotic Bacteria in Ohio Water Treatment Waste: Implications for Harmful Algal Bloom Management
Source: Toxins (Basel). 2025 Sep 5;17(9):450. doi: 10.3390/toxins17090450 (PMC12474514; doi:10.3390/toxins17090450)
Supplement: Supplementary file 1 [file toxins-17-00450-s001.zip › toxins-3817461-supplementary.csv]

MAG	Taxonomy	Completeness(%)	Contamination (%)	Quality (per Bowers et al., 2017)	RPKM Genome	Mean Coverage Genome	Contigs	Bases	CDS	tRNA	rRNA	tmRNA	CRISPR
Bin 1	d__Bacteria;p__Proteobacteria;c__Alphaproteobacteria;o__Rhizobiales;f__Devosiaceae;g__Devosia	89.12	1.485	Medium	5.808959	14.91503	317	3937606	4172	36	0	1	0
Bin 2	d__Bacteria;p__Proteobacteria;c__Alphaproteobacteria;o__Rhizobiales;f__Beijerinckiaceae;g__Bosea;s__Bosea sp001556025	72.4	1.264	Medium	3.1475184	8.102568	1109	4031881	4646	29	0	1	0
Bin 3	d__Bacteria;p__Proteobacteria;c__Alphaproteobacteria;o__Sphingomonadales;f__Sphingomonadaceae;g__Novosphingobium	94.36	2.068	High	128.74023	334.552	334	3007251	3202	42	2	0	0
Bin 4	d__Bacteria;p__Cyanobacteria;c__Cyanobacteriia;o__Cyanobacteriales;f__Phormidiaceae;g__Planktothrix;s__Planktothrix agardhii	90	0.873	High	62.08983	171.38823	534	4075181	3999	31	2	1	2
Bin 5	d__Bacteria;p__Proteobacteria;c__Gammaproteobacteria;o__Burkholderiales;f__Burkholderiaceae;g__Paucibacter	79.31	1.724	Medium	53.215775	133.53409	191	4603275	4406	50	0	0	0
Bin 6	d__Bacteria;p__Proteobacteria;c__Alphaproteobacteria;o__Sphingomonadales;f__Sphingomonadaceae;g__Sphingopyxis	83.99	4.474	Medium	5.8829484	14.870875	561	3816108	4026	33	0	0	0
Bin 7	d__Bacteria;p__Proteobacteria;c__Gammaproteobacteria;o__Burkholderiales;f__Burkholderiaceae;g__Limnohabitans	59.09	3.448	Medium	2.9330149	8.051406	520	2246818	2774	9	0	0	0
Bin 8	d__Bacteria;p__Proteobacteria;c__Gammaproteobacteria;o__Burkholderiales;f__Burkholderiaceae;g__Limnobacter;s__Limnobacter sp002954425	97.54	0.213	High	15.826378	44.26241	104	3174949	3237	32	0	1	0
